# Supplementary material for: Integrating horticultural practices with smallholder resources improves Rosa roxburghii yield and nitrogen use efficiency
Source: Sci Rep. 2025 Aug 11;15:29412. doi: 10.1038/s41598-025-15403-z (PMC12339716; doi:10.1038/s41598-025-15403-z)
Supplement: Supplementary file 1 — Supplementary Material 1 [file 41598_2025_15403_MOESM1_ESM.xlsx]

## Sheet: sheet1
ID	Name	Agricultural income	Gender	Age	Education level	Is a village official?	Number of family members	Number of laborers	Do you normally work as a migrant laborer?	Annual household income?	How many mu of land does your family cultivate? (1 mu ≈ 667m²)	Total number of plots	Area of largest plot	Have you joined a cooperative?	What support does the cooperative provide?			How many mu of Rosa roxburghii are under cultivation?	In which year was prickly pear cultivation initiated in this region?	Is this prickly pear cultivar the 'Guinong 5' variety?	How many times should prickly pear (Rosa roxburghii) be fertilized per year?	What type of fertilizer should be applied for the first dressing?	What type of fertilizer should be applied for the second dressing?	What is the source of the first application of farmyard manure?	What is the source of the second application of farmyard manure?	What is the recommended application rate of farmyard manure per plant (in jin) for the first fertilization?	What is the recommended application rate of farmyard manure per plant (in jin) for the second fertilization?	What is the recommended dosage for the first application of commercial organic fertilizer?	What is the recommended dosage for the second application of commercial organic fertilizer?	What is the recommended dosage for the first chemical fertilizer application?	What is the recommended dosage for the second chemical fertilizer application?	What is the recommended dosage for the third chemical fertilizer application?	How many pruning sessions per year are recommended for prickly pear (Rosa roxburghii)?	Are pest and disease control measures implemented for prickly pear (Rosa roxburghii) cultivation?	Weeding Frequency	rickly Pear Yield per Mu	Planting density
															Technical support	Market access	Other
1	MZ Chen	10000-50000	Male	57	Junior secondary school	YES	9	7	NO	Over 100,000	9	10	2.5	YES	YES			4	2012-08-21	YES	1	Chemical fertilizer								1.5			1	YES	1	500	120
2	XG Luo	10000-50000	Male	50	University education or above	YES	6	4	NO	50000-100000	12	8	2.9	NO				6	2012-03-22	YES	1	Chemical fertilizer								2.5			1	NO	1	1500	110
3	CG Chen	50000-100000	Male	49	Primary or less	NO	5	4	NO	50000-100000	45	22	3.2	NO				30	2019-10-22	YES	2	Chemical fertilizer	Chemical fertilizer							2	2		1	YES	1	550	200
4	ZR Xiang	5000-10000	Male	80	Primary or less	NO	5	3	NO	5000-10000	3.5	8	1.5	NO				3.5	2017-10-22	YES	1	Farmyard manure		Livestock manure and urine		4.5							1	NO	1	400	110
5	XW Li	5000-10000	Male	62	Junior secondary school	NO	6	3	NO	10000-50000	2.2	4	0.7	NO				4	2012-11-22	YES	1	Chemical fertilizer								2.5			2	NO	2	600	110
6	JL Liu	10000-50000	Female	50	Primary or less	NO	4	2	NO	10000-50000	15	20	0.8	NO				4	2012-10-22	YES	1	Chemical fertilizer								2			1	NO	2	400	100
7	HY Xiang	5000-10000	Male	45	Junior secondary school	NO	2	1	NO	5000-10000	26	30	1.2	NO				3	2015-10-22	YES	1	Chemical fertilizer								2.5			1	YES	2	600	110
8	CH Chen	10000-50000	Male	34	University education or above	YES	4	2	NO	Over 100,000	7	4	3	NO				4	2012-03-22	YES	2	Chemical fertilizer	Chemical fertilizer							2	2		2	YES	2	700	110
9	DB Yuan	10000-50000	Male	44	Primary or less	NO	5	2	NO	10000-50000	20	8	10	NO				3	2017-10-22	YES	2	Chemical fertilizer	Chemical fertilizer							4	4		2	YES	2	1000	110
10	HQ Li	10000-50000	Female	37	Primary or less	NO	4	3	YES	Over 100,000	13	5	4	NO				5	2012-11-22	YES	1	Chemical fertilizer								1.5			1	YES	1	200	110
11	ZL Zhang	10000-50000	Male	45	Primary or less	NO	3	1	NO	50000-100000	21	10	4.5	NO				4.5	2012-10-22	YES	1	Chemical fertilizer								1.5			1	YES	1	490	110
12	CM Chen	10000-50000	Male	47	Junior secondary school	NO	4	1	NO	50000-100000	10	8	2	NO				5	2012-11-22	YES	1	Chemical fertilizer								2			1	YES	2	500	110
13	QY Chen	10000-50000	Male	58	Primary or less	NO	5	2	NO	50000-100000	15	13	3	NO				4	2012-10-22	YES	1	Chemical fertilizer								1			1	YES	1	500	110
14	ZM Luo	10000-50000	Male	38	Primary or less	NO	4	2	YES	10000-50000	22	5	15	NO				22	2012-10-25	YES	2	Chemical fertilizer	Chemical fertilizer							1.5	1.5		2	YES	2	2000	110
15	YG Guo	50000-100000	Male	43	University education or above	NO	6	2	NO	50000-100000	40	7	8	NO				10	1995-10-25	YES	1	Chemical fertilizer								1.2			1	YES	2	1500	100
16	SJ Gu	50000-100000	Male	48	Primary or less	NO	4	2	YES	Over 100,000	56	3	20	NO				56	1995-10-25	YES	1	Chemical fertilizer								2			2	YES	2	1800	110
17	FZ Xiao	10000-50000	Male	44	Primary or less	NO	4	2	NO	10000-50000	32	4	6	YES		YES		32	2000-10-25	YES	2	Chemical fertilizer	Chemical fertilizer							1.5	1.5		2	YES	1	1500	105
18	ZH Liao	10000-50000	Male	42	Junior secondary school	NO	5	4	NO	Over 100,000	42	5	17	YES		YES		14	2013-10-25	YES	2	Chemical fertilizer	Chemical fertilizer							2	2		1	YES	2	105	106
19	DK Chen	10000-50000	Male	37	Junior secondary school	NO	7	2	YES	50000-100000	23	5	12	YES		YES		15	1996-01-25	YES	2	Chemical fertilizer	Chemical fertilizer							2.5	2.5		2	YES	2	1200	116
20	ZH Liu	10000-50000	Male	42	Primary or less	NO	6	2	YES	Over 100,000	80	7	30	YES		YES		26	1996-11-25	YES	1	Chemical fertilizer								2			1	NO	1	700	114
21	BM Yan	Over 100,000	Male	62	Primary or less	NO	4	2	NO	Over 100,000	75	8	24	YES				75	2011-10-25	YES	2	Chemical fertilizer	Farmyard manure		Livestock manure and urine		6			2.5			4	YES	3	2600	110
22	ZF Liu	5000-10000	Male	47	Primary or less	NO	1	1	NO	5000-10000	78	2	43	YES		YES		78	2002-12-25	YES	1	Chemical fertilizer								2.5			3	YES	3	900	120
23	J Wang	10000-50000	Female	37	Junior secondary school	NO	4	1	NO	10000-50000	30	4	12	YES		YES		30	2011-10-25	YES	2	Chemical fertilizer	Chemical fertilizer							2	2		2	NO	2	1100	110
24	FY Gao	10000-50000	Male	41	Junior secondary school	NO	6	3	YES	Over 100,000	18	6	3	YES		YES		8	2013-10-25	YES	2	Chemical fertilizer	Chemical fertilizer							3	2.5		3	YES	3	1300	115
25	YF Huang	10000-50000	Male	47	Primary or less	NO	5	2	YES	50000-100000	27	2	19	YES		YES		27	2009-10-25	YES	2	Chemical fertilizer	Farmyard manure		Livestock manure and urine		4			2			3	YES	2	1200	105
26	H Huang	10000-50000	Male	36	Primary or less	NO	3	2	YES	50000-100000	8	3	5	YES		YES		5	2014-10-25	YES	1	Chemical fertilizer								1.5			1	YES	1	1000	100
27	MD He	10000-50000	Male	42	Primary or less	NO	4	2	YES	Over 100,000	25	6	6	YES		YES		13	2014-12-25	YES	1	Chemical fertilizer								2			1	YES	1	1000	108
28	SL Tang	50000-100000	Male	52	Primary or less	NO	6	4	YES	Over 100,000	16	7	8	YES		YES		8	2014-10-25	YES	1	Chemical fertilizer								2			2	YES	1	1200	110
29	QF Lu	50000-100000	Male	65	Primary or less	NO	6	4	YES	Over 100,000	34	5	20	YES		YES		34	1996-10-25	YES	2	Chemical fertilizer	Chemical fertilizer							2	2		2	YES	2	1200	111
30	DX Sun	10000-50000	Male	50	Primary or less	NO	5	2	YES	50000-100000	22	5	7	YES		YES		6	2014-08-25	YES	2	Chemical fertilizer	Chemical fertilizer							2.5	2		3	YES	3	1400	110
31	HY Liang	5000-10000	Male	65	Primary or less	NO	3	1	NO	5000-10000	8	4	3	YES		YES		8	2014-11-26	YES	1	Chemical fertilizer								1			1	NO	2	500	125
32	TP Song	10000-50000	Male	66	Primary or less	NO	2	2	NO	10000-50000	3	5	1.5	YES		YES		2	2014-10-26	YES	1	Farmyard manure		Livestock manure and urine		5							1	YES	2	500	120
33	YH Zhang	10000-50000	Female	51	Primary or less	NO	2	2	NO	10000-50000	18	9	1.5	YES		YES		16	2014-10-26	YES	1	Chemical fertilizer								1.5			3	YES	2	600	110
34	WX Xi	5000-10000	Male	79	Primary or less	NO	3	1	NO	5000-10000	2	2	1	YES		YES		2	2014-10-26	YES	1	Chemical fertilizer								2			3	NO	3	600	110
35	HS Liang	5000-10000	Male	72	Primary or less	NO	2	1	NO	5000-10000	2	4	0.5	YES		YES		2	2014-10-25	YES	1	Chemical fertilizer								1.5			2	NO	2	800	110
36	ZC Huang	5000-10000	Female	55	Senior middle school	NO	5	1	NO	10000-50000	10	6	2	YES		YES		10	2014-10-26	YES	1	Chemical fertilizer								1.5			1	YES	3	500	110
37	TZ Song	10000-50000	Male	68	Junior secondary school	YES	7	6	NO	50000-100000	10	4	6	YES		YES		10	2014-10-26	YES	1	Chemical fertilizer								2.5			2	YES	2	700	110
38	WX Song	10000-50000	Male	65	Primary or less	NO	2	2	NO	10000-50000	15	6	5	YES		YES		15	2014-10-26	YES	1	Chemical fertilizer								2			2	NO	2	700	110
39	TZ Song	10000-50000	Male	68	Primary or less	NO	8	1	NO	10000-50000	4	3	1	YES		YES		4	2014-10-26	YES	1	Chemical fertilizer								2.5			1	NO	1	500	110
40	HY Liang	5000-10000	Female	74	Primary or less	NO	7	4	NO	10000-50000	20	11	2.5	YES		YES		15	2014-10-26	YES	1	Chemical fertilizer								2			3	YES	3	800	110
41	TH Song	5000-10000	Male	51	Junior secondary school	NO	3	2	NO	5000-10000	4	2	2	YES		YES		4	2014-10-26	YES	1	Farmyard manure		Livestock manure and urine		5							2	NO	2	600	110
42	YH Song	10000-50000	Male	52	Primary or less	NO	5	2	NO	10000-50000	4	2	1	YES		YES		4	2014-10-26	YES	1	Farmyard manure		Livestock manure and urine		6							1	NO	2	500	110
43	TS Song	10000-50000	Male	61	Primary or less	NO	5	2	NO	10000-50000	5	6	1.5	YES		YES		5	2014-10-26	YES	1	Chemical fertilizer								2			3	YES	3	800	110
44	TG Song	10000-50000	Male	70	Primary or less	NO	5	2	NO	10000-50000	4	1	4	YES		YES		4	2014-10-26	YES	1	Chemical fertilizer								2.5			2	NO	2	650	110
45	JR Chen	10000-50000	Male	60	Primary or less	NO	8	2	NO	10000-50000	5	2	2	YES		YES		5	2014-10-26	YES	1	Chemical fertilizer								1.5			2	YES	2	600	110
46	XF Liu	5000-10000	Male	67	Primary or less	NO	2	2	NO	5000-10000	2	1	2	YES		YES		2	2014-10-26	YES	1	Chemical fertilizer								2			2	YES	2	850	110
47	YX Li	5000-10000	Male	66	Primary or less	NO	3	1	NO	5000-10000	8	4	2	YES		YES		8	2014-10-26	YES	1	Farmyard manure		Livestock manure and urine		6							2	YES	1	650	110
48	HY Liang	5000-10000	Male	74	Primary or less	NO	1	1	NO	5000-10000	18	7	6	YES		YES		18	2014-10-26	YES	1	Chemical fertilizer								1.5			1	NO	1	500	110
49	HS Liang	5000-10000	Male	72	Primary or less	NO	6	2	NO	5000-10000	8	3	4	YES		YES		8	2014-10-26	YES	1	Chemical fertilizer								2			3	YES	2	750	110
50	ZX Peng	5000-10000	Male	62	Primary or less	NO	4	2	NO	5000-10000	4	3	1	YES		YES		4	2014-10-26	YES	1	Chemical fertilizer								2			2	YES	2	600	110
51	ZH Peng	5000-10000	Male	65	Primary or less	NO	2	2	NO	5000-10000	4	4	2	YES		YES		4	2014-07-26	YES	1	Chemical fertilizer								1.5			1	YES	1	400	110
52	ZX Peng	5000-10000	Female	65	Primary or less	NO	2	1	NO	5000-10000	4	1	4	否				4	2014-10-26	YES	1	Chemical fertilizer								2			2	YES	2	700	110
53	DL Jin	10000-50000	Male	40	Junior secondary school	NO	2	1	NO	10000-50000	10	7	4	YES		YES		10	2014-10-26	YES	1	Chemical fertilizer								2.5			3	YES	3	900	110
54	TS Song	5000-10000	Male	64	Primary or less	NO	5	2	NO	5000-10000	8	4	3	YES		YES		8	2014-10-26	YES	1	Farmyard manure		Livestock manure and urine		7							2	YES	3	800	112
55	HM Mu	5000-10000	Female	38	Primary or less	NO	4	2	NO	50000-100000	6	2	5	YES		YES		5	2014-10-25	YES	1	Chemical fertilizer								1.5			1	NO	2	600	110
56	XF Zhang	5000-10000	Male	58	Junior secondary school	YES	8	5	NO	50000-100000	7	6	2	YES		YES		5	2014-10-27	YES	1	Chemical fertilizer								0.5			1	YES	1	500	110
57	JF Tang	5000-10000	Female	54	Primary or less	NO	4	2	YES	50000-100000	5	1	5	YES		YES		5	2014-10-27	YES	1	Chemical fertilizer								2			1	NO	1	500	110
58	CB Yuan	10000-50000	Male	59	Junior secondary school	NO	10	6	NO	Over 100,000	8	7	3	YES		YES		5	2015-10-27	YES	1	Chemical fertilizer								0.5			2	YES	1	500	110
59	QG Yuan	5000-10000	Male	78	Primary or less	NO	2	1	NO	5000-10000	6	2	4	YES		YES		4	2014-10-27	YES	1	Chemical fertilizer								0.5			2	NO	2	500	110
60	KH Yuan	10000-50000	Male	46	Primary or less	NO	7	2	YES	10000-50000	10	8	3	YES		YES		10	2014-10-27	YES	1	Chemical fertilizer								2			1	NO	1	800	110
61	CL Yuan	5000-10000	Male	45	Primary or less	NO	4	2	YES	50000-100000	4	4	2	YES		YES		2	2014-10-27	YES	1	Chemical fertilizer								2			2	NO	3	750	110
62	XY Zhang	Under 5,000	Male	56	Junior secondary school	NO	4	4	YES	50000-100000	6	6	1	YES		YES		6	2014-10-27	YES	1	Chemical fertilizer								2.5			2	YES	3	800	110
63	ZH Li	10000-50000	Male	50	Junior secondary school	YES	5	4	NO	Over 100,000	26	14	6	YES		YES		21	2014-10-27	YES	1	Chemical fertilizer								1.5			1	YES	3	1000	110
64	NH Guan	10000-50000	Male	59	Primary or less	NO	2	1	NO	10000-50000	60	35	3	YES		YES		60	2014-10-27	YES	1	Chemical fertilizer								2			2	YES	3	1100	110
65	ZH Li	10000-50000	Male	57	Junior secondary school	NO	3	2	NO	50000-100000	23	10	3	YES		YES		23	2014-10-27	YES	1	Chemical fertilizer								2			1	YES	2	1000	110
66	XY Zheng	10000-50000	Male	47	Primary or less	NO	3	2	NO	10000-50000	20	15	8	YES		YES		20	2014-10-27	YES	1	Chemical fertilizer								2			3	NO	2	800	110
67	GH Guan	5000-10000	Female	23	Junior secondary school	NO	6	1	NO	50000-100000	35	20	2.5	YES		YES		30	2014-10-29	YES	1	Chemical fertilizer								2			2	YES	3	1000	110
68	X Bi	10000-50000	Female	31	Senior middle school	NO	4	1	NO	10000-50000	24	10	4.5	YES		YES		15	2014-10-27	YES	1	Chemical fertilizer								1.5			1	YES	2	800	110
69	WJ Cheng	10000-50000	Female	29	Primary or less	NO	6	4	YES	50000-100000	54	15	14	YES		YES		40	2014-10-27	YES	1	Chemical fertilizer								1			2	YES	2	700	110
70	SZ Guan	10000-50000	Female	48	Primary or less	NO	6	2	YES	10000-50000	34	19	3	YES		YES		30	2014-10-29	YES	1	Chemical fertilizer								0.8			2	YES	2	900	110
71	TH Liu	10000-50000	Male	51	Primary or less	NO	4	2	NO	10000-50000	35	8	12	YES		YES		35	2014-10-27	YES	1	Farmyard manure		Livestock manure and urine		8							3	YES	2	1500	110
72	CY Bi	5000-10000	Male	73	Junior secondary school	NO	2	2	NO	5000-10000	15	2	12	YES		YES		13.5	2014-10-27	YES	1	Chemical fertilizer								0.4			1	YES	2	800	110
73	MA Li	10000-50000	Male	48	Primary or less	NO	8	5	NO	10000-50000	42.3	25	18	YES		YES		30	2014-10-27	YES	1	Chemical fertilizer								0.5			2	NO	2	500	110
74	TH Li	10000-50000	Male	52	Junior secondary school	NO	2	2	NO	10000-50000	15	10	3.5	YES		YES		10	2014-10-27	YES	1	Chemical fertilizer								0.5			1	NO	2	600	110
75	LD Dai	10000-50000	Male	51	Senior middle school	NO	7	2	NO	10000-50000	15	10	3	YES		YES		3	2014-10-27	YES	0												1	NO	1	300	110
76	JX Hong	50000-100000	Male	59	Junior secondary school	NO	9	2	NO	50000-100000	25	9	4	YES		YES		20	2014-10-27	YES	1	Chemical fertilizer								0.5			3	YES	1	600	110
77	ZX Luo	5000-10000	Male	48	Primary or less	NO	5	2	NO	5000-10000	3	3	1	YES		YES		1.5	2014-10-27	YES	1	Chemical fertilizer								0.5			2	NO	1	1000	110
78	KC Jiang	5000-10000	Male	67	Primary or less	NO	2	2	NO	5000-10000	14	9	3	YES		YES		14	2014-10-27	YES	2	Chemical fertilizer	Chemical fertilizer							0.4	0.4		3	YES	3	600	110
79	XY Li	5000-10000	Male	68	Primary or less	NO	2	2	NO	5000-10000	8	6	4	YES		YES		5	2014-10-27	YES	1	Chemical fertilizer								2			1	NO	2	500	110
80	ZL Tuo	5000-10000	Male	65	Primary or less	NO	2	2	NO	5000-10000	15	10	6	YES		YES		11	2014-10-27	YES	1	Chemical fertilizer								2.5			2	YES	1	600	110
81	YF Wang	10000-50000	Male	45	Junior secondary school	NO	5	2	NO	50000-100000	16	11	2	YES		YES		8	2014-10-27	YES	1	Chemical fertilizer								2					0	450	110
82	XS Li	5000-10000	Female	53	Primary or less	NO	5	3	YES	50000-100000	5	4	2	YES		YES		2	2014-11-09	YES	2	Commercial organic fertilizer	Commercial organic fertilizer					0.5	0.5				1	YES	1	500	110
83	XX Li	Under 5,000	Female	68	Primary or less	NO	4	2	NO	10000-50000	1	1	1	YES		YES		1	2014-11-09	YES	2	Chemical fertilizer	Chemical fertilizer							0.5	0.5		1	否	1	400	110
84	XC Lin	10000-50000	Male	70	Primary or less	NO	2	1	NO	10000-50000	5	2	4	YES		YES		5	2014-11-09	YES	1	Chemical fertilizer								0.8			1	否	1	400	110
85	TG Lin	10000-50000	Male	46	Primary or less	NO	3	2	YES	50000-100000	12	2	8	YES		YES		4	2014-11-09	YES	1	Chemical fertilizer								0.5			1	否	0	300	110
86	XG Lin	5000-10000	Male	70	Primary or less	NO	1	1	NO	5000-10000	12	6	5	YES		YES		3	2013-11-09	YES	1	Chemical fertilizer								1			2	YES	1	600	110
87	QX Lin	Under 5,000	Male	48	Junior secondary school	NO	5	3	YES	Over 100,000	4	3	2	YES		YES		4	2014-11-09	YES	1	Chemical fertilizer								2			2	YES	2	600	110
88	SQ Guo	Under 5,000	Female	54	Primary or less	NO	5	2	YES	50000-100000	6	4	3	YES		YES		3	2014-02-09	YES	2	Chemical fertilizer	Chemical fertilizer							2	2		2	YES	2	700	110
89	XJ Lin	10000-50000	Male	65	Junior secondary school	NO	6	4	NO	Over 100,000	24	15	5	YES		YES		14	2014-11-09	YES	2	Chemical fertilizer	Chemical fertilizer							2.5	2.5		2	YES	1	800	110
90	HD Lin	5000-10000	Male	65	Primary or less	NO	4	2	YES	10000-50000	7	5	2	YES		YES		5	2014-11-03	YES	2	Chemical fertilizer	Chemical fertilizer							2	2		2	YES	2	700	110
91	QH Lin	5000-10000	Male	69	Primary or less	NO	2	1	NO	5000-10000	10	2	6	YES		YES		6	2014-11-10	YES	1	Chemical fertilizer								2			2	YES	2	600	110
92	XG Xiong	5000-10000	Male	47	Primary or less	NO	7	4	YES	Over 100,000	15	8	5	YES		YES		6	2014-11-10	YES	1	Chemical fertilizer								1			1	否	1	400	110
93	GZ Hua	10000-50000	Female	63	Primary or less	NO	14	6	NO	Over 100,000	28	13	7	YES		YES		23	2014-11-10	YES	1	Chemical fertilizer								1			1	YES	1	500	110
94	X Lin	10000-50000	Female	59	Primary or less	NO	6	2	NO	10000-50000	14	5	10	YES		YES		3	2014-11-10	YES	1	Chemical fertilizer								2			1	否	2	800	110
95	Q Yan	5000-10000	Female	55	Primary or less	NO	5	3	NO	50000-100000	15	8	5	YES		YES		5	2014-11-10	YES	2	Chemical fertilizer	Chemical fertilizer							1	1		1	否	1	700	110
96	GY Liao	10000-50000	Male	49	University education or above	YES	6	5	NO	Over 100,000	40	15	10	YES		YES		12	2014-11-10	YES	1	Chemical fertilizer								2			1	YES	2	900	110
97	MS Chen	5000-10000	Male	53	Junior secondary school	NO	5	3	NO	10000-50000	6	4	1.9	YES		YES		6	2017-11-11	YES	1	Chemical fertilizer								0.5			2	否	2	1000	80
98	LZ Kong	10000-50000	Male	57	Primary or less	NO	11	4	NO	50000-100000	25.3	6	5.3	NO				15	2017-11-11	YES	1	Chemical fertilizer								0.4			3	否	3	1500	85
99	HL Liu	10000-50000	Male	80	Primary or less	NO	3	1	NO	10000-50000	19.5	11	10.5	NO				19.5	2017-11-11	YES	1	Chemical fertilizer								0.4			4	否	2	500	80
100	KW Shen	Under 5,000	Male	51	Junior secondary school	NO	5	3	NO	50000-100000	4	1	4	NO				4	2017-11-11	YES	1	Chemical fertilizer								0.5			2	否	2	700	80
101	XW Zhang	10000-50000	Male	44	Primary or less	NO	4	3	YES	50000-100000	25	15	7	NO				14	2017-11-11	YES	1	Chemical fertilizer								0.5			2	否	2	700	90
102	GL Nong	10000-50000	Male	40	Primary or less	NO	6	3	NO	50000-100000	25	10	8	NO				12	2017-11-11	YES	1	Chemical fertilizer								0.5			3	否	2	800	85
103	YF Xie	10000-50000	Female	34	Primary or less	NO	6	2	NO	10000-50000	16	9	3	NO				11	2017-11-11	YES	1	Chemical fertilizer								0.5			1	否	2	500	80
104	FY Guan	10000-50000	Female	26	Primary or less	NO	7	2	NO	10000-50000	24	8	10	NO				10	2017-11-11	YES	1	Chemical fertilizer								0.5			1	否	2	600	80
105	CX Mao	10000-50000	Female	35	Primary or less	NO	6	2	NO	10000-50000	16	9	8	NO				16	2017-11-11	YES	1	Chemical fertilizer								0.5			2	否	3	700	85
106	SY Xie	10000-50000	Male	42	Primary or less	NO	4	2	NO	50000-100000	18	6	9	NO				10	2017-11-11	YES	1	Chemical fertilizer								0.5			2	否	2	800	80
107	F Liu	10000-50000	Female	32	Primary or less	NO	5	1	YES	Over 100,000	5.2	1	5.2	NO				5.2	2017-11-11		1	Chemical fertilizer								0.5			2	否	4	1000	85
108	XF Li	5000-10000	Female	41	Primary or less	NO	5	1	YES	10000-50000	16	7	4	NO				11.7	2017-11-09	YES	1	Chemical fertilizer								0.5			2	否	2	700	80
109	ZD Cheng	10000-50000	Male	52	Primary or less	NO	6	3	NO	50000-100000	15	9	8	NO				10	2017-11-11	YES	1	Chemical fertilizer								0.5			2	否	1	800	85
110	FC Li	10000-50000	Female	53	Primary or less	NO	2	2	NO	10000-50000	21.5	15	8	NO				21.5	2017-11-11	YES	1	Chemical fertilizer								0.5			2	否	2	800	85
111	DZ Liu	10000-50000	Male	52	Primary or less	NO	4	3	YES	50000-100000	10	4	5	NO				4	2017-11-11	YES	1	Chemical fertilizer								1			2	否	1	1200	90
112	BQ Zhang	10000-50000	Male	39	Primary or less	NO	5	1	NO	10000-50000	17	3	8	NO				8	2017-11-25	YES	1	Chemical fertilizer								2			2	否	2	800	90
113	SH Zhou	10000-50000	Male	55	Primary or less	NO	1	1	NO	10000-50000	13	10	3	NO				13	2017-11-25	YES	1	Chemical fertilizer								1.5			2	否	3	800	90
114	ZY Liu	5000-10000	Male	51	Primary or less	NO	7	2	NO	10000-50000	9	10	3	NO				7	2017-11-25	YES	1	Chemical fertilizer								2			3	否	3	850	90
115	ZX Chen	10000-50000	Male	59	Primary or less	NO	5	2	NO	10000-50000	16	7	2.3	NO				16	2017-11-26	YES	2	Chemical fertilizer	Chemical fertilizer							2	2		2	否	2	1200	97
116	SX Liu	5000-10000	Male	59	Primary or less	NO	10	6	NO	Over 100,000	8	3	6	NO				8	2017-11-26	YES	1	Chemical fertilizer								2			2	否	1	700	90
117	LZ Tan	10000-50000	Male	60	Junior secondary school	NO	10	7	NO	Over 100,000	13	3	7	NO				13	2017-11-26	YES	1	Chemical fertilizer								2.5			1	否	2	800	90
118	CD Luo	10000-50000	Male	45	Primary or less	NO	3	1	YES	50000-100000	10	1	10	NO				10	2017-11-26	YES	1	Chemical fertilizer								1.5			2	否	2	600	89
119	LF Tan	10000-50000	Male	55	Junior secondary school	NO	5	3	NO	50000-100000	21	10	6	NO				21	2017-11-26	YES	1	Chemical fertilizer								1.5			1	否	3	600	89
120	XW Zhang	10000-50000	Male	42	Primary or less	NO	4	3	YES	Over 100,000	20	6	8	NO				15	2017-11-27	YES	1	Chemical fertilizer								1			2	否	2	600	90
121	SC Jiang	10000-50000	Male	59	Primary or less	NO	3	2	NO	10000-50000	17	10	2	NO				17	2017-11-27	YES	2	Chemical fertilizer	Chemical fertilizer							2	2		2	否	2	1000	90
